# Supplementary material for: Defining the Role of the miR-145—KLF4—αSMA Axis in Mitral Valvular Interstitial Cell Activation in Myxomatous Mitral Valve Prolapse Using the Canine Model
Source: Int J Mol Sci. 2024 Jan 25;25(3):1468. doi: 10.3390/ijms25031468 (PMC10855421; doi:10.3390/ijms25031468)
Supplement: Supplementary file 1 [file ijms-25-01468-s001.zip]

Archive with 1 entries (1 files):
- ijms-2826939-supplementary.pdf
